# Supplementary material for: Tumor cell–derived spermidine promotes a protumorigenic immune microenvironment in glioblastoma via CD8+ T cell inhibition
Source: J Clin Invest. 2024 Nov 19;135(2):e177824. doi: 10.1172/JCI177824 (PMC11735101; doi:10.1172/JCI177824)
Supplement: Supporting data values [file jci-135-177824-s159.xlsx]

## Sheet: Fig. 1B
Sham PBS	Sham SPD	Tumor PBS	Tumor SPD
34.2	36.2	54.1	188.7
32.9	30	221.9	86.2
30.3071		121.6	122.9
41.2091		46.4	59.2
65.7566		55.6	96.7
		201.1	51.6
		103.3	74.7
		92.7	208.1
		120.942	118.1
		285.076
		82.6819
		71.7468

## Sheet: Fig. 1C
Sham PBS	Sham SPD	Tumor PBS	Tumor SPD
8.2	10	24.4	69.8
8.9	8.2	35.4	59.6
1.8		28.9	31
3.911		16.1	23.6
2.1		15.5	47
		66.6	42.7
		14.1	35.6
		19.7	54
		92.8548	131.1
		3.24405
		34.4125
		2.80361

## Sheet: Fig. 1D
Sham PBS	Sham SPD	Tumor PBS	Tumor SPD
469	545	1037	1473
467	469	861	789
243.675		744	1226
431.71		617	1007
		742	938
		1059	1107
		819	967
		661	1286
		909.59	1093
		372.282
		483.46
		411.476

## Sheet: Fig. 1F
Vehicle (PBS)	SPD
1037	1473
861	789
744	1226
617	1007
742	938
1059	1107
819	967
661	1286
909.59	1093
372.282
483.46
411.476

## Sheet: Fig. 1G
Vehicle (PBS)	SPD
16	18
26	19
26	20
30	20
30	21
42	21
22	21
45	22
50	23
19	24
24
24
26
26

## Sheet: Fig. 1H
Vehicle (PBS)	SPD
12	9
13	9
13	12
23	12
24	12
14	9
14	12
15	14
16	15
17	20

## Sheet: Fig. 2A
Vehicle (PBS)	SPD
1810000	1720000
1200000	1100000
1410000	1700000
1260000	1600000

## Sheet: Fig. 2B
Vehicle (PBS)	SPD
2700000	3350000
2250000	2430000
2540000	2130000
815000	811000

## Sheet: Fig. 2C
Vehicle (PBS)	SPD
16	16
17	17
17	17
18	17
18	18

## Sheet: Fig. 2D
Vehicle (PBS)	SPD
12	11
13	13
14	14
16	15
16	17

[truncated: 82 more sheets: Fig. 3A, Fig. 3B, Fig. 3C, Fig. 3D, Fig. 4A, Fig. 4B, Fig. 4C, Fig. 4D, Fig. 4E, Fig. 5A, Fig. 5B, Fig. 5C, Fig. 5D, Fig. 5E, Fig. 5F, Fig. 5G, Fig. 6A, Fig. 6D, Fig. 6E, Fig. 6F …]
